# Supplementary material for: Design and Characterization of 3D Printed Auxetic PLA-HA Composite Scaffolds for Biomedical Application
Source: Materials (Basel). 2026 May 10;19(10):1972. doi: 10.3390/ma19101972 (PMC13208656; doi:10.3390/ma19101972)
Supplement: Supplementary file 1 [file materials-19-01972-s001.zip]

Archive with 1 entries (1 files):
- materials-4241706-supplementary.pdf
